# Supplementary material for: Tetrabromobisphenol A Disturbs Brain Development in Both Thyroid Hormone-Dependent and -Independent Manners in Xenopus laevis
Source: Molecules. 2021 Dec 31;27(1):249. doi: 10.3390/molecules27010249 (PMC8746619; doi:10.3390/molecules27010249)
Supplement: Supplementary file 1 [file molecules-27-00249-s001.zip]

Archive with 1 entries (1 files):
- molecules-1498465-SI.pdf
